# Supplementary material for: Detection of prognostic methylation markers by methylC-capture sequencing in acute myeloid leukemia
Source: Oncotarget. 2017 Nov 30;8(66):110444–59. doi: 10.18632/oncotarget.22789 (PMC5746395; doi:10.18632/oncotarget.22789)
Supplement: Supplementary file 2 [file oncotarget-08-110444-s002.xls]

## Sheet: QC data
Table S1. The sequence quality control statistics including coverage, cleaned and mapped reads statistics.
MCC-Seq ID	Total target CpGs	Coverage≥1X	Percentage(%)	Coverage≥5X	Percentage(%)	Coverage≥10X	Percentage(%)	Coverage≥20X	Percentage(%)	Reads Length(bp)	Raw Reads	Raw Bases (bp)	Clean Reads	Clean Reads Rate (%)	Clean Bases (bp)	Low-quality Reads	Low-quality Reads rate (%)	Ns Reads	Ns Reads rate (%)	Adapter polluted Reads	Adapter polluted Reads rate (%)	Raw Q30 Bases rate (%)	Clean Q30 Bases rate (%)	Mapped Reads	Mapped Ratio(%)	Unique Mapped Reads	Unique Mapped Ratio(%)	Insert Size (bp)	Error Rate (%)	Duplicated Rate (%)	Target Region (bp)	Target Covered Bases(bp)	Target Covered Bases Ratio (%)	Target Reads	Target Reads Ratio (%)
MS16001	5624851	5203515	92.51	4108827	73.05	2876461	51.14	1277498	22.71	125	89328866	11166108250	58817696	65.844	7352212000	23582618	26.4	646	0.001	6927906	7.756	85.547	93.26	53469772	90.91	51222696	87.1	162.65	0.3473	6.65	80321781	78557001	97.8	25139928	47.02
MS16002	5624851	5379394	95.64	4829035	85.85	4099056	72.87	2771713	49.28	125	95995016	11999377000	61033496	63.58	7629187000	34960646	36.419	874	0.001	0	0	82.776	93.069	57406324	94.06	55472150	90.9	195.96	0.3394	6.35	80321781	79126835	98.51	42331893	73.74
MS16003	5624851	5447177	96.84	5060215	89.96	4450968	79.13	3190538	56.72	125	80001860	10000232500	60837008	76.044	7604626000	19164358	23.955	482	0.001	12	0	88.97	95.397	57609266	94.69	55464856	91.2	199.5	0.3943	9.68	80321781	79169897	98.57	46683811	81.04
MS16004	5624851	5213761	92.69	4424566	78.66	3495412	62.14	2071991	36.84	125	65747566	8218445750	41184064	62.64	5148008000	22951170	34.908	296	0	1612036	2.452	82.99	92.927	39418086	95.71	38005948	92.3	177.63	0.3119	13.46	80321781	78724964	98.01	33398496	84.73
MS16005	5624851	5245516	93.26	4519351	80.35	3649467	64.88	2259042	40.16	125	69219704	8652463000	42510198	61.413	5313774750	25893546	37.408	286	0	815674	1.178	82.193	92.834	40855130	96.11	39238496	92.3	189.72	0.3243	13.42	80321781	78842186	98.16	34590250	84.67
MS16006	5624851	5419700	96.35	4971052	88.38	4300192	76.45	2983416	53.04	125	77393578	9674197250	57567516	74.383	7195939500	17067618	22.053	404	0.001	2758040	3.564	89.442	95.577	54720368	95.05	52579214	91.3	180.99	0.3963	12.38	80321781	79106152	98.49	43997257	80.4
MS16007	5624851	5229483	92.97	4457894	79.25	3541619	62.96	2116261	37.62	125	66325776	8290722000	40663694	61.309	5082961750	24809358	37.405	268	0	852456	1.285	82.012	92.665	39123994	96.21	37810414	93	185.16	0.3276	12.72	80321781	78843159	98.16	33308450	85.14
MS16008	5624851	5459151	97.05	5092939	90.54	4497496	79.96	3212385	57.11	125	78104384	9763048000	57605148	73.754	7200643500	20172656	25.828	116	0	326464	0.418	88.072	94.799	55042766	95.55	53174484	92.3	226.86	0.3678	12.07	80321781	79208945	98.61	45282835	82.27
MS16009	5624851	5281033	93.89	4642749	82.54	3853130	68.5	2526600	44.92	125	77908962	9738620250	48929594	62.804	6116199250	27966736	35.897	332	0	1012300	1.299	82.746	92.985	47154016	96.37	45513434	93	185.48	0.3339	14.13	80321781	79003752	98.36	40070392	84.98
MS16010	5624851	5232989	93.03	4477291	79.6	3571689	63.5	2150829	38.24	125	68996416	8624552000	42472738	61.558	5309092250	25566566	37.055	282	0	956830	1.387	82.192	92.781	39889856	93.92	38486316	90.6	183.97	0.3098	13.25	80321781	78854841	98.17	33823781	84.79
MS16011	5624851	5275748	93.79	4612481	82	3799097	67.54	2438534	43.35	125	72947404	9118425500	44582310	61.116	5572788750	27561582	37.783	328	0	803184	1.101	82.002	92.668	42528814	95.39	41099254	92.2	188.64	0.3291	13.01	80321781	78909350	98.24	36281881	85.31
MS16012	5624851	5457804	97.03	5092089	90.53	4512356	80.22	3274976	58.22	125	80000708	10000088500	60140200	75.175	7517525000	19860308	24.825	174	0	26	0	88.414	94.923	56168100	93.4	54257622	90.2	217.42	0.3565	21.24	80321781	79174767	98.57	46195849	82.25
MS16013	5624851	5373057	95.52	4811537	85.54	4073657	72.42	2749827	48.89	125	95988900	11998612500	60588864	63.121	7573608000	35399130	36.878	906	0.001	0	0	82.525	93.033	57023358	94.12	55156718	91	192.68	0.3299	6.86	80321781	79100320	98.48	42000166	73.65
MS16014	5624851	5452627	96.94	5056881	89.9	4420083	78.58	3101078	55.13	125	77953232	9744154000	57540314	73.814	7192539250	19992590	25.647	128	0	420200	0.539	88.017	94.739	53641802	93.22	51856044	90.1	226.05	0.4233	13.55	80321781	79186353	98.59	44268503	82.53
MS16015	5624851	5345197	95.03	4729112	84.08	3940735	70.06	2594495	46.13	125	96007762	12000970250	63155332	65.781	7894416500	32851476	34.218	882	0.001	72	0	83.384	93.15	57685430	91.34	55608518	88.1	172.7	0.3235	8.01	80321781	79035647	98.4	41842241	72.54
MS16016	5624851	5363350	95.35	4770074	84.8	3999776	71.11	2649376	47.1	125	95993636	11999204500	60031742	62.537	7503967750	35961014	37.462	848	0.001	32	0	82.256	92.808	56785288	94.59	54890060	91.4	196.12	0.3293	7.27	80321781	79128945	98.51	41292869	72.72
MS16017	5624851	5374438	95.55	4815258	85.61	4079818	72.53	2753980	48.96	125	95989726	11998715750	60912394	63.457	7614049250	35076448	36.542	872	0.001	12	0	82.597	92.969	57426478	94.28	55506926	91.1	190.29	0.4377	6.55	80321781	79114164	98.5	42226067	73.53
MS16018	5624851	5445443	96.81	5060286	89.96	4458686	79.27	3198259	56.86	125	80003012	10000376500	60714740	75.891	7589342500	19287768	24.109	482	0.001	22	0	88.924	95.356	57616890	94.9	55512522	91.4	198.92	0.4081	9.91	80321781	79163760	98.56	46550028	80.79
MS16019	5624851	5456840	97.01	5093285	90.55	4502583	80.05	3247526	57.74	125	80001524	10000190500	60779664	75.973	7597458000	19221734	24.027	118	0	8	0	88.636	94.928	57338228	94.34	55345686	91.1	203.36	0.4006	11.21	80321781	79184666	98.58	47458076	82.77
MS16020	5624851	5458710	97.05	5101678	90.7	4524861	80.44	3279323	58.3	125	80000938	10000117250	60696856	75.87	7587107000	19303902	24.13	158	0	22	0	88.706	95.052	57293470	94.39	55279222	91.1	210.64	0.3717	11.12	80321781	79192888	98.59	47168531	82.33
MS16021	5624851	5430024	96.54	4964084	88.25	4264910	75.82	2946905	52.39	125	79208162	9901020250	57784962	72.953	7223120250	21134522	26.682	366	0	288312	0.364	87.88	94.94	55703238	96.4	53853236	93.2	227.18	0.4117	18.82	80321781	79185443	98.59	45030379	80.84
MS16022	5624851	5440786	96.73	4997843	88.85	4293649	76.33	2869253	51.01	125	73191148	9148893500	52757770	72.082	6594721250	20046926	27.39	188	0	386264	0.528	87.679	94.881	50685038	96.07	48962138	92.8	228.42	0.3494	10.12	80321781	79172622	98.57	39055227	77.05
MS16023	5624851	5347976	95.08	4592723	81.65	3551251	63.14	1935276	34.41	125	59560582	7445072750	43385642	72.843	5423205250	15677466	26.322	180	0	497294	0.835	87.994	94.976	40371242	93.05	38994068	89.9	214.15	0.3518	9.88	80321781	79066175	98.44	30703066	76.05
MS16024	5624851	5442880	96.76	5031448	89.45	4376583	77.81	3004150	53.41	125	75355028	9419378500	54715662	72.61	6839457750	20217450	26.83	214	0	421702	0.56	87.987	95.091	52620686	96.17	50853768	92.9	223.74	0.3942	10.28	80321781	79164877	98.56	40465009	76.9
MS16025	5624851	4835648	85.97	3930809	69.88	2790364	49.61	1327172	23.59	125	80001626	10000203250	70244308	87.804	8780538500	9756872	12.196	432	0.001	14	0	94.839	98.045	61653630	87.77	59277622	84.4	176.17	0.4138	34.5	80321781	76489066	95.23	23760877	38.54
MS16026	5624851	3878942	68.96	2432097	43.24	1509561	26.84	681216	12.11	125	62301256	7787657000	49782706	79.906	6222838250	10209202	16.387	1938	0.003	2307410	3.704	92.51	97.183	43233242	86.84	41452766	83.3	184.92	0.3	49.21	80321781	70399325	87.65	22321921	51.63
MS16027	5624851	3691904	65.64	2201194	39.13	1300912	23.13	557258	9.91	125	71544126	8943015750	53276164	74.466	6659520500	10277226	14.365	2188	0.003	7988548	11.166	92.857	97.237	42899284	80.52	40998852	77	176.33	0.3102	52.06	80321781	69249277	86.21	20680250	48.21
MS16028	5624851	4973520	88.42	4085974	72.64	3012072	53.55	1625120	28.89	125	79993556	9999194500	66785022	83.488	8348127750	13205494	16.508	3034	0.004	6	0	93.333	97.518	61211818	91.66	58863276	88.1	217.61	0.281	31.76	80321781	78407598	97.62	36725574	60
MS16029	5624851	4569754	81.24	3159363	56.17	2036198	36.2	917151	16.31	125	61499542	7687442750	49047400	79.752	6130925000	12010406	19.529	2000	0.003	439736	0.715	91.627	97.031	44580954	90.89	42766030	87.2	216.56	0.4127	39.4	80321781	77390055	96.35	25946895	58.2
MS16030	5624851	5275994	93.8	4881178	86.78	4194760	74.58	2910200	51.74	125	80004420	10000552500	79116412	98.89	9889551500	865166	1.081	22822	0.029	20	0	93.427	93.87	67297064	85.06	64731366	81.8	207.79	0.4196	43.16	80321781	78795291	98.1	46801618	69.54
MS16031	5624851	5422982	96.41	4979051	88.52	4257226	75.69	2865534	50.94	125	79998498	9999812250	79206920	99.011	9900865000	763912	0.955	27662	0.035	4	0	93.34	93.729	67833744	85.64	65325382	82.5	215.07	0.4516	28.16	80321781	79111917	98.49	46352661	68.33
MS16032	5624851	5437178	96.66	5046867	89.72	4452325	79.15	3225862	57.35	125	80003806	10000475750	60679618	75.846	7584952250	19323894	24.154	270	0	24	0	88.92	95.496	55522790	91.5	53435020	88.1	190.32	0.3841	10.33	80321781	79113741	98.5	43513657	78.37
MS16033	5624851	5446241	96.82	5061259	89.98	4464611	79.37	3219074	57.23	125	80001260	10000157500	60394120	75.491	7549265000	19606856	24.508	272	0	12	0	88.73	95.254	56647802	93.8	54591240	90.4	195.45	0.4367	9.68	80321781	79139151	98.53	44524560	78.6
MS16034	5624851	5440603	96.72	5046810	89.72	4426809	78.7	3132650	55.69	125	80001886	10000235750	60347858	75.433	7543482250	19653728	24.567	242	0	58	0	88.834	95.361	57021532	94.49	54955058	91.1	199.73	0.3903	10.6	80321781	79149495	98.54	43832851	76.87
MS16035	5624851	5428103	96.5	4992921	88.77	4326724	76.92	2998796	53.31	125	80000768	10000096000	60695080	75.868	7586885000	19305090	24.131	252	0	346	0	88.978	95.497	56686458	93.4	54592556	89.9	192.06	0.3739	11.24	80321781	79136956	98.52	43610984	76.93
MS16036	5624851	4855145	86.32	3676000	65.35	2588818	46.02	1304299	23.19	125	67993722	8499215250	53331386	78.436	6666423250	14289772	21.016	2106	0.003	370458	0.545	91.271	97.011	49730324	93.25	47980682	90	226.95	0.3522	40.44	80321781	78275535	97.45	30492995	61.32
MS16037	5624851	4647321	82.62	3664946	65.16	2746654	48.83	1555136	27.65	125	67727250	8465906250	54748512	80.837	6843564000	12552762	18.534	4512	0.007	421464	0.622	92.227	97.239	51530912	94.12	49723314	90.8	216.15	0.412	51.73	80321781	77626079	96.64	39783199	77.2
MS16038	5624851	5035214	89.52	4229439	75.19	3156064	56.11	1646553	29.27	125	79997584	9999698000	69008516	86.263	8626064500	10988638	13.736	428	0.001	2	0	94.301	97.924	62621710	90.74	60087334	87.1	197.23	0.3523	33.21	80321781	77774913	96.83	26297204	41.99
MS16039	5624851	5002352	88.93	4175421	74.23	3091819	54.97	1589713	28.26	125	80001542	10000192750	69403144	86.752	8675393000	10597906	13.247	476	0.001	16	0	94.515	98.001	62777370	90.45	60291780	86.9	195.32	0.4261	32.89	80321781	77718588	96.76	25834500	41.15
MS16040	5624851	5015927	89.17	4176889	74.26	3091082	54.95	1594411	28.35	125	79995256	9999407000	69179116	86.479	8647389500	10815704	13.52	428	0.001	8	0	94.41	97.972	62699502	90.63	60157180	87	197.62	0.4456	32.02	80321781	77778242	96.83	25908218	41.32
MS16041	5624851	5460028	97.07	5110198	90.85	4543782	80.78	3333285	59.26	125	80011552	10001444000	61705910	77.121	7713238750	18305506	22.879	132	0	4	0	89.093	95.14	57804692	93.68	55792998	90.4	194.72	0.3579	9.96	80321781	79170944	98.57	48181580	83.35
MS16042	5624851	5430724	96.55	5012639	89.12	4371285	77.71	3079380	54.75	125	79997700	9999712500	61235252	76.546	7654406500	18761956	23.453	436	0.001	56	0	89.059	95.416	57330494	93.62	55286532	90.3	189.79	0.3245	10.94	80321781	79144877	98.53	46191400	80.57
MS16043	5624851	5440591	96.72	5030890	89.44	4388079	78.01	3082264	54.8	125	80002750	10000343750	60339172	75.421	7542396500	19663096	24.578	468	0.001	14	0	88.663	95.278	57141656	94.7	55125910	91.4	199.45	0.333	11.33	80321781	79195871	98.6	46147407	80.76
MS16044	5624851	5445710	96.82	5054468	89.86	4440274	78.94	3172985	56.41	125	80001318	10000164750	60535358	75.668	7566919750	19465478	24.331	478	0.001	4	0	88.699	95.233	57150286	94.41	55095308	91	194.3	0.3621	10.61	80321781	79187534	98.59	46297358	81.01
