# Supplementary material for: Detection of prognostic methylation markers by methylC-capture sequencing in acute myeloid leukemia
Source: Oncotarget. 2017 Nov 30;8(66):110444–59. doi: 10.18632/oncotarget.22789 (PMC5746395; doi:10.18632/oncotarget.22789)
Supplement: Supplementary file 3 [file oncotarget-08-110444-s003.xls]

## Sheet:  DMGs 
Table S3. Differentially methylated genes in promoters compared among cytogenetic and molecular prognostic stratifications.
Promoter-Cytogenetic risk.hype-DMG n = 100				Promoter-Cytogenetic risk.hypo-DMG n = 100				Promoter-Molecular risk.hype-DMG n = 44				Promoter-Molecular risk.hypo-DMG n = 65
Chrom	DMR Start	DMR Stop	Gene Symbol	Chrom	DMR Start	DMR Stop	Gene Symbol	Chrom	DMR Start	DMR Stop	Gene Symbol	Chrom	DMR Start	DMR Stop	Gene Symbol
chr3	52811296	52813921	ITIH1	chr4	20852247	21951100	KCNIP4	chr1	1851113	1852304	TMEM52	chr15	89879017	89879246	POLG
chr1	47899546	47900630	FOXD2	chr5	140235321	140236235	PCDHA10	chr16	30347053	30348782	SMG1P5	chr17	46670522	46673017	HOXB5
chr3	23243615	23244225	UBE2E2	chr12	81331399	81332745	LIN7A	chr12	52585613	52586909	KRT80	chr9	72435489	72435686	C9orf135
chr6	161695293	161695681	AGPAT4	chr3	44753832	44754662	ZNF502	chr13	51639952	51641196	GUCY1B2	chr11	22687581	22688935	GAS2
chr5	180651499	180651723	MIR4638	chr8	24770236	24773300	NEFM	chr6	26043545	26046603	HIST1H3C	chr3	121901292	121902743	CASR
chr8	145014988	145052418	PLEC	chr5	140260828	140262397	PCDHA13	chr14	56045739	56046099	KTN1	chr5	140798683	140801608	PCDHGA11
chr7	150548764	150549666	AOC1	chr3	147109387	147126335	ZIC4	chr8	145014988	145052418	PLEC	chr12	54365966	54367068	HOXC11
chr3	121796579	121796777	CD86	chr20	11870361	11898574	BTBD3	chr6	138893577	138894561	NHSL1	chr10	28034668	28036255	MKX
chr11	118781354	118782002	BCL9L	chr19	58544979	58545368	ZSCAN1	chr11	130185328	130185785	ZBTB44	chr1	103573667	103575052	COL11A1
chr16	8963582	8963926	CARHSP1	chr10	60935576	60937618	PHYHIPL	chr12	102872602	102875386	IGF1	chr5	80528971	80529377	CKMT2
chr1	47900066	47900630	FOXD2-AS1	chr5	140624790	140625888	PCDHB15	chr2	84517320	84518075	FUNDC2P2	chr17	46657204	46657622	MIR10A
chr11	1873650	1894080	LSP1	chr2	164592332	164593820	FIGN	chr3	57529767	57530799	DNAH12	chr8	24770236	24773300	NEFM
chr22	32149056	32151074	DEPDC5	chr6	133561168	133562492	EYA4	chr3	122043798	122044173	CSTA	chr6	100441322	100441582	MCHR2-AS1
chr17	47286379	47288570	GNGT2	chr5	174150285	174151915	MSX2	chr1	47899546	47900630	FOXD2	chr3	147109387	147126335	ZIC4
chr17	47286379	47287674	ABI3	chr19	22469042	22469965	ZNF729	chr6	21664554	21666104	CASC15	chr11	86085365	86086184	CCDC81
chr8	133772536	133774328	TMEM71	chr19	58399789	58400650	ZNF814	chr8	6735381	6735629	DEFB1	chr3	44753832	44754662	ZNF502
chr10	5488224	5488685	NET1	chr14	57272143	57279764	OTX2	chr20	5485070	5485517	LINC00654	chr20	11870361	11898574	BTBD3
chr5	75919072	75919482	F2RL2	chr5	150284227	150284836	ZNF300	chr5	180651499	180651723	MIR4638	chr17	46622394	46623820	HOXB2
chr14	105154424	105155338	INF2	chr18	14747574	14748511	ANKRD30B	chr14	45432183	45432553	KLHL28	chr17	46666821	46673017	HOXB-AS3
chr4	1166744	1203703	SPON2	chr7	97360916	97361492	TAC1	chr18	61253072	61254561	SERPINB13	chr13	100609663	100611955	LOC101927437
chr11	67982438	67982826	SUV420H1	chr6	116600041	116691776	DSE	chr11	112034723	112035176	IL18	chr8	57358059	57360789	PENK
chr4	54457563	54458346	LNX1-AS2	chr14	36986362	36988855	NKX2-1-AS1	chr22	21369410	21369943	TUBA3FP	chr3	45066525	45067847	CLEC3B
chr4	54424279	54458346	LNX1	chr17	11501502	11501731	DNAH9	chr11	118781354	118782002	BCL9L	chr6	146347979	146351139	GRM1
chr15	75639112	75639556	NEIL1	chr4	85419402	85421184	NKX6-1	chr22	21368284	21369943	P2RX6	chr15	83953592	83954396	BNC1
chr22	45064037	45097399	PRR5	chr11	101785464	101786128	KIAA1377	chr8	117777769	117778278	UTP23	chr1	113497917	113500405	SLC16A1
chr2	218898416	218933736	RUFY4	chr10	50886756	50887940	C10orf53	chr19	19739718	19739951	LPAR2	chr5	140207357	140208211	PCDHA6
chr4	1202434	1203703	LOC100130872	chr19	58569986	58570624	ZNF135	chr19	7701097	7701867	STXBP2	chr3	62860793	62862005	CADPS
chr4	1202434	1203703	CTBP1-AS	chr5	113696434	113698593	KCNN2	chr11	1873650	1894080	LSP1	chr5	80256475	80257516	RASGRF2-AS1
chr4	3314947	3372355	RGS12	chr19	23185467	23186214	ZNF728	chr16	29312248	29312351	SNX29P2	chr17	18528465	18529319	CCDC144B
chr1	94587871	94587922	ABCA4	chr6	25652351	25652962	SCGN	chr14	21357998	21359416	RNASE3	chr5	87968528	87981555	LINC00461
chr17	6983900	6984265	CLEC10A	chr4	16077609	16086213	PROM1	chr10	135122745	135127579	TUBGCP2	chr22	46449961	46451689	PRR34
chr19	51224427	51226616	CLEC11A	chr4	164535547	165305922	2017-03-01	chr8	96085203	96086595	MIR3150B	chr7	35293699	35295227	TBX20
chr22	38839960	38841552	KCNJ4	chr9	122131926	122132379	BRINP1	chr18	76828470	76828770	ATP9B	chr5	140105270	140106178	VTRNA1-3
chr13	114143929	114144181	TMCO3	chr11	24518044	24518488	LUZP2	chr4	52155	125443	ZNF718	chr3	172165467	172167904	GHSR
chr17	76226497	76227804	TMEM235	chr8	72987191	72988785	TRPA1	chr17	41320922	41321189	NBR1	chr20	22559213	22560586	LINC00261
chr10	1567681	1568859	ADARB2-AS1	chr5	1885174	1887657	CTD-2194D22.4	chr2	215675394	215675772	BARD1	chr4	8581419	8582387	GPR78
chr19	18549637	18549783	ISYNA1	chr4	128553616	128554435	INTU	chr19	51224427	51226616	CLEC11A	chr5	76247646	76249030	CRHBP
chr9	123689151	123692004	TRAF1	chr8	79577781	79578907	ZC2HC1A	chr13	42845576	42846117	AKAP11	chr8	99954432	99956129	OSR2
chr17	37321885	37323734	ARL5C	chr19	37997244	37998298	ZNF793	chr19	20607389	20607772	ZNF826P	chr5	140766777	140767480	PCDHGB4
chr21	33957832	33958542	TCP10L	chr19	37997244	37998298	LOC101927720	chr11	62574318	62574404	NXF1	chr5	140741174	140745008	PCDHGA5
chr11	112034723	112035176	IL18	chr3	164914882	164915278	SLITRK3	chr2	97000811	97000981	NCAPH	chr17	41836260	41836624	SOST
chr12	102872602	102875386	IGF1	chr6	19836920	19837376	ID4	chr3	52811296	52813921	ITIH1	chr10	18428979	18689504	CACNB2
chr22	21369410	21369943	TUBA3FP	chr7	54609490	54610383	VSTM2A	chr10	47134170	47135396	HNRNPA1P33	chr7	27186927	27188928	HOXA6
chr22	21368284	21369943	P2RX6	chr5	95767476	95770180	PCSK1	chr22	24199007	24199401	SLC2A11	chr4	57522795	57548094	HOPX
chr13	51639952	51641196	GUCY1B2	chr1	233749229	233750305	KCNK1					chr5	35991131	36001709	UGT3A1
chr2	219233537	219233782	CATIP-AS1	chr7	27196086	27198573	HOXA7					chr20	44035808	44036266	DBNDD2
chr3	56810091	57113855	ARHGEF3	chr3	185000177	185080546	MAP3K13					chr5	140535214	140537110	PCDHB17
chr16	28518114	28518479	IL27	chr19	57276614	57277289	LOC101929059					chr2	158114068	158114425	GALNT5
chr8	6735381	6735629	DEFB1	chr17	50236035	50237910	CA10					chr2	223288205	223289338	SGPP2
chr13	43354673	43355740	FAM216B	chr10	26222641	26224229	LOC101929073					chr14	57272143	57279764	OTX2
chr5	76383946	76384166	ZBED3	chr4	4228099	4229973	OTOP1					chr18	61616337	61616863	HMSD
chr16	1538245	1539458	PTX4	chr15	26874041	27020487	GABRB3					chr5	95767476	95770180	PCSK1
chr1	27718142	27718600	GPR3	chr2	14772264	14772660	FAM84A					chr20	22565778	22568220	FOXA2
chr3	49170495	49171357	LAMB2	chr5	140787429	140788005	PCDHGB6					chr8	99955473	99956129	STK3
chr8	96085203	96086595	MIR3150B	chr19	57182513	57183375	ZNF835					chr12	8025391	8025931	SLC2A14
chr6	26017200	26018780	HIST1H1A	chr6	50784879	50786847	TFAP2B					chr6	117802400	117803182	DCBLD1
chr19	55549414	55549908	GP6	chr4	66533960	66535781	EPHA5-AS1					chr18	56941207	56942175	RAX
chr10	135122745	135127579	TUBGCP2	chr19	22604687	22605316	ZNF98					chr5	140787429	140788005	PCDHGB6
chr1	150947521	150948109	CERS2	chr5	140220685	140221526	PCDHA8					chr1	79471906	79473901	ELTD1
chr8	128972013	128972830	MIR1205	chr5	140529439	140530736	PCDHB6					chr10	63212763	63213807	TMEM26
chr17	76921927	76922223	TIMP2	chr2	163695037	163696233	KCNH7					chr3	42305515	42308015	CCK
chr19	41882121	41882772	TMEM91	chr2	133014573	133015670	MIR663B					chr7	5111379	5111760	RBAKDN
chr20	4795814	4804809	RASSF2	chr4	46391158	46393034	GABRA2					chr17	6755927	6797222	ALOX12P2
chr1	156211309	156212074	BGLAP	chr12	72666884	72667872	TRHDE-AS1					chr18	20714084	20735694	CABLES1
chr10	99185162	99185634	PGAM1	chr12	114843100	114847678	TBX5					chr1	62660090	62660946	L1TD1
chr16	66400189	66400711	CDH5	chr15	47476098	48010355	SEMA6D
chr17	3461039	3462486	TRPV3	chr12	39299131	39300838	CPNE8
chr14	24422276	24422535	DHRS4	chr10	106398757	106400888	SORCS3
chr14	23623411	23624028	SLC7A8	chr7	117119300	117120178	CFTR
chr9	139652753	139653570	LCN8	chr8	31496352	32579254	NRG1
chr8	142238331	142264924	SLC45A4	chr15	35046570	35047241	LOC101928174
chr11	924436	925655	AP2A2	chr11	30038599	30040723	KCNA4
chr17	38465216	38473412	RARA	chr19	9608531	9609800	ZNF560
chr12	6756432	6757332	ACRBP	chr13	108520084	108521168	FAM155A
chr16	28620319	28635376	SULT1A1	chr5	1882763	1888065	IRX4
chr14	81893758	81894805	STON2	chr2	108602711	108603251	SLC5A7
chr14	21357998	21359416	RNASE3	chr8	65289607	65292626	MIR124-2
chr2	39891340	39892612	TMEM178A	chr12	54365966	54367068	HOXC11
chr8	42623685	42623947	CHRNA6	chr8	143851214	143860091	LYNX1
chr2	105374894	105375083	LINC01114	chr13	35515574	36051242	NBEA
chr1	173572635	173572837	SLC9C2	chr5	178322672	178323012	ZFP2
chr10	47134170	47135396	HNRNPA1P33	chr2	14772878	14775571	LOC653602
chr13	29069752	29070177	FLT1	chr7	27186927	27188928	HOXA6
chr11	74178024	74179209	KCNE3	chr2	5831084	5833279	LINC01248
chr8	61880315	61880537	LOC100130298	chr12	54407994	54448091	HOXC4
chr6	134497175	134639573	SGK1	chr11	118402143	118402605	LOC101929089
chr22	50746848	50747940	PLXNB2	chr5	140344289	140346543	PCDHAC2
chr18	72165891	72166427	CNDP2	chr7	35293699	35295227	TBX20
chr8	134310552	134310947	NDRG1	chr8	30243886	30244711	RBPMS-AS1
chr19	35772899	35773535	HAMP	chr12	52994843	52996741	KRT72
chr20	62366123	62368256	LIME1	chr11	49579932	49580211	LOC440040
chr12	322131	324748	SLC6A12	chr8	110656095	110705214	SYBU
chr3	185540270	185544308	IGF2BP2	chr5	128795472	128797013	ADAMTS19
chr8	142377300	142378241	GPR20	chr19	52390707	52391869	LOC101928571
chr4	84256942	84257283	HPSE	chr17	46666821	46673017	HOXB-AS3
chr22	31740888	31741399	LOC54944	chr15	76304518	76305017	NRG4
chr1	202171454	202183705	LGR6	chr6	117584524	117587209	VGLL2
chr2	215675394	215675772	BARD1	chr3	172165467	172167904	GHSR
chr8	144328002	144328206	ZFP41	chr3	147124991	147127205	ZIC1
chr4	144104893	144105009	USP38	chr19	52598562	52599465	ZNF841
