# Supplementary material for: Detection of prognostic methylation markers by methylC-capture sequencing in acute myeloid leukemia
Source: Oncotarget. 2017 Nov 30;8(66):110444–59. doi: 10.18632/oncotarget.22789 (PMC5746395; doi:10.18632/oncotarget.22789)
Supplement: Supplementary file 4 [file oncotarget-08-110444-s004.xls]

## Sheet: study set
Table S6. Clinical information of the de novo AML patients and all samples.
Case ID	Sample ID	Sample status	MCC-Seq ID	Gender	Age	FAB subtype	WHO classification	%BM Blast at diagnosis	WBC at diagnosis (x 109/L)	Cytogenetics at diagnosis	Cytogenetics	C-risk	Molecular abnormalities at diagnosis	M-risk	Remission induction	Induction Response	DFS months 12.31.16	Disease Free Status	OS months 12.31.16	Overall Survival Status
C01	S01	De novo	MS16001	F	58	M5	AML, NOS	71.6	2.12	47,XX,+11[3]/46，XX[10]	Abnormal	Intermediate	IDH2	Intermediate	DCAG	NR	10.73	0	14.73	0
C02	S02-1	De novo	MS16002	F	59	M5	AML, NOS	45.2	1.56	47,XX,+8[3]/47，XX,+9[2]/48，XX,+8，+9[12]/48，XX,+8，+10[2]/48，XX,+5，+9[1]	Abnormal	Poor	DNMT3A	Poor	7+3	CR	13.2	0	14.63	0
	S02-2	Complete response	MS16003
C03	S03	De novo	MS16004	M	37	M4	AML, NOS	81.6	17.11	47,XY,+9[3]/46,XY[23]	Abnormal	Intermediate	Normal	Intermediate	7+3	CR	12.77	0	13.9	0
C04	S04-1	De novo	MS16005	F	51	M4	AML with MDS-related changes	30	1.8	47-51,XX,?del(3)(p21),+?der(3)t(3;?)(q21;?),?del(5)(q13q31),+8,+21,+22,+mar,inc[cp20]	Abnormal	Poor	TP53	Poor	DCAG	NR	4.4	1	8.23	1
	S04-2	Relapse	MS16006
C05	S05-1	De novo	MS16007	F	21	M4	AML with CBFB-MYH11	57.6	11.05	46,XX,inv(16)(p13q22)[20]	Abnormal	Good	CBFB-MYH11,NRAS	Good	7+3	CR	12.03	0	13.1	0
	S05-2	Complete response	MS16008
C06	S06	De novo	MS16009	M	20	M6	AML with MDS-related changes	20	5.72	46,XY[20]	Normal	Intermediate	NRAS,WT1	Intermediate	DCAG	NR	9.7	0	12.93	0
C07	S07	De novo	MS16010	F	62	M5	AML with mutated NPM1	87.2	30.8	46,XX[20]	Normal	Intermediate	NPM1,FLT3-ITD,IDH2,DNMT3A,TPMT	Poor	DCAG	NR	NA (prolonged NR)	NA (prolonged NR)	4.57	1
C08	S08-1	De novo	MS16011	F	34	M4	AML with CBFB-MYH11	67.2	10.86	46,XX,add(18)(q23)[20]/46,XX,inv(16)(p13q22)[5]	Abnormal	Good	CBFB-MYH11,KRAS	Good	DCAG	CR	9.97	0	11.53	0
	S08-2	Complete response	MS16012
C09	S09	De novo	MS16013	F	35	M4	AML with biallelic mutations of CEBPA	66.4	13.96	46,XX[20]	Normal	Intermediate	biCEBPA	Good	DCAG	CR	8.97	0	9.97	0
C10	C10-1	De novo	MS16014	F	65	M5	AML with biallelic mutations of CEBPA	83.6	137.63	46,XX[20]	Normal	Intermediate	biCEBPA	Good	DCAG	CR	4.37	1	10.43	1
	C10-2	Relapse	MS16015
C11	S11	De novo	MS16016	M	33	M2	AML with t(8;21)(q22;q22.1)	82	18.89	45,X,-Y,t(8;21)(q22;q22)[36]/46,XY,t(8;21)(q22;q22)[2]/45,X,-Y,t(8;21)(q22;q22),?t(9;11)(p23;p15),?t(12;?)(p11;?)[1]	Abnormal	Good	RUNX1-RUNX1T1	Good	7+3	CR	19.43	0	21.6	0
C12	S12-1	De novo	MS16017	F	60	M4	AML, NOS	56.4	6.72	46,XX,t(11;20)(p15;q11)[16]/47,XX,t(11;20)(p15;q11),+mar[1]/46,XX[3]	Abnormal	Intermediate	Normal	Intermediate	DCAG	CR	16.5	0	17.53	0
	S12-2	Complete response	MS16018
C13	S13-1	De novo	MS16019	F	73	M2	AML with t(8;21)(q22;q22.1)	81	11.39	46,XX,t(8;21)	Abnormal	Good	RUNX1-RUNX1T1,FLT3-ITD	Good	DCAG	CR	14.57	0	15.57	1
	S13-2	Complete response	MS16020
C14	S14	De novo	MS16021	M	42	M4	AML with biallelic mutations of CEBPA	56.4	104.64	46,XY[20]	Normal	Intermediate	biCEBPA	Good	7+3	CR	5.87	0	9.23	0
C15	S15	De novo	MS16022	M	68	M5	AML, NOS	61.2	0.59	46,XY[20]	Normal	Intermediate	IDH1,U2AF1	Intermediate	DCAG	CR	3.6	1	7.2	1
C16	S16	De novo	MS16023	F	51	M4	AML, NOS	47.2	15.49	46,XY[20]	Normal	Intermediate	Normal	Intermediate	7+3	NR	NA (prolonged NR)	NA (prolonged NR)	9.27	0
C17	S17-1	De novo	MS16024	F	46	M5	AML with mutated NPM1	82.4	25.06	46,XY[20]	Normal	Intermediate	FLT3-ITD,NPM1,DNMT3A,PTPN11	Poor	DCAG	CR	6.6	0	9.47	0
	S17-2	Complete response	MS16025
C18	S18-1	De novo	MS16026	F	50	M2	AML with t(8;21)(q22;q22.1)	83.2	3.46	41-45,XX,-X,t(8;21)(q22;q22)[cp7]/46,XX[1]	Abnormal	Good	RUNX1-RUNX1T1	Good	DCAG	CR	22.93	0	24.1	0
	S18-2	Complete response	MS16027
C19	S19-1	De novo	MS16028	M	26	M5	AML, NOS	91.2	20.11	46,XY[20]	Abnormal	Intermediate	MLLT4-MLL, FLT3-ITD	Poor	7+3	CR	10.97	1	14.93	1
	S19-2	Complete response	MS16029
C20	S20-1	De novo	MS16030	M	18	M2	AML, NOS	37	12.33	47,XY,+8[7]	Abnormal	Intermediate	MLLT9-MLL, FLT3-ITD	Poor	7+3	NR	5.37	1	23.8	1
	S20-2	Relapse	MS16031
C21	S21-Sor1	De novo	MS16032	F	51	M4	AML with biallelic mutations of CEBPA	65.2	6.97	46,XX[20]	Normal	Intermediate	biCEBPA,FLT3-ITD,TET2	Poor	7+3	NR	5.37	0	7.4	0
	S21-Sor2		MS16033
	S21-Sor3		MS16034
	S21-Sor4		MS16035
Healthy donor
D01	NBM1		MS16036	F	41
D02	NBM2		MS16037	F	37
D03	NBM3		MS16038	M	42
D04	NBM4		MS16039	M	54
D05	NBM5		MS16040	M	46
Replication
C22	S22-Rep1	Relapse	MS16041
	S22-Rep2		MS16042
C23	S23-Rep1	Relapse	MS16043
	S23-Rep2		MS16044
