# Supplementary material for: Detection of prognostic methylation markers by methylC-capture sequencing in acute myeloid leukemia
Source: Oncotarget. 2017 Nov 30;8(66):110444–59. doi: 10.18632/oncotarget.22789 (PMC5746395; doi:10.18632/oncotarget.22789)
Supplement: Supplementary file 5 [file oncotarget-08-110444-s005.xls]

## Sheet: TCGA set n=169
Table S7. Clinical information of the TCGA set used in this study (n =169).
Sample ID	Gender	Age	FAB	%BM Blast at diagnosis	WBC at diagnosis (x 109/L)	Cytogenetics	Cytogenetic Classification	C-risk	Molecular abnormalities at diagnosis	M-risk	Mutation Count		Induction	Trnsplt	Dz Stat @ trnsplt	DFS months 3.31.12	Disease Free Status	OS months 3.31.12	Overall Survival Status
TCGA-AB-2802-03	M	50	M4	88	16.9	46, XY[20]	Normal Karyotype	Intermediate	Normal Karyotype	Intermediate	9		7+3	0	0	8.7	Recurred/Progressed	12	DECEASED
TCGA-AB-2805-03	M	77	M0	67	92	46, XY[20]	Normal Karyotype	Intermediate	Normal Karyotype	Intermediate	12		7+3+3	0	0	11.6	Recurred/Progressed	18.5	DECEASED
TCGA-AB-2806-03	M	46	M1	90	29.4	45,X,-Y, t(8;7;21)(q22;p15;q22[22]/46,XY[3]	RUNX1-RUNX1T1	Good	RUNX1-RUNX1T1	Good	17		7+3+3+PSC	MUD	CR 2	16.1	Recurred/Progressed	30.6	DECEASED
TCGA-AB-2807-03	F	68	M1	91	3.1	47,XX,+21[24]	Intermediate Risk Cytogenetic Abnormality	Intermediate	Intermediate Risk Cytogenetic Abnormality	Intermediate	26		7+3+3	0	0	4.9	DiseaseFree	4.9	DECEASED
TCGA-AB-2808-03	M	23	M2	59	32.4	47,XXY [17]	Intermediate Risk Cytogenetic Abnormality	Intermediate	Intermediate Risk Cytogenetic Abnormality	Intermediate	9		7+3	sib Allo, sib Allo	CR 1, CR 4	10	Recurred/Progressed	118.1	LIVING
TCGA-AB-2809-03	F	64	M2	60	116.5	46,XX[24]	Normal Karyotype	Intermediate	Normal Karyotype	Intermediate	4		7+3+ATRA	0	0	1.7	Recurred/Progressed	2.2	DECEASED
TCGA-AB-2811-03	M	81	M4	98	90.6	46, XY[20]	Normal Karyotype	Intermediate	Normal Karyotype	Intermediate	9		7+3	0	0	8.2	Recurred/Progressed	8.2	DECEASED
TCGA-AB-2812-03	F	25	M2	53	34.2	46, XX[20]	Normal Karyotype	Intermediate	Normal Karyotype	Intermediate	7		7+3	MUD	aplastic post chemo	7.3	Recurred/Progressed	11.5	DECEASED
TCGA-AB-2813-03	M	78	M4	40	9.9	44-45,X,-Y,-5,add(16)(q22),-17,-18,iso(21),+mars[cp5]/82-84,XX,-Y,-3,-4,-11,-12,-19,-21,+21[cp5}	Complex Cytogenetics	Poor	Complex Cytogenetics	Poor	15		Azacitidine	0	0	1.3	DiseaseFree	1.3	DECEASED
TCGA-AB-2814-03	F	39	M0	75	2.3	46,XX,del(5)(q22q33)[4]/46,XX[16]	Poor Risk Cytogenetic Abnormality	Poor	Poor Risk Cytogenetic Abnormality	Poor	8		7+3+3	Auto, MUD	CR 1, CR 2	22.2	Recurred/Progressed	26.3	DECEASED
TCGA-AB-2815-03	M	49	M4	81	57.1	46,XY,inv(16)(p13q22)[17]/46,XY[3]	CBFB-MYH11	Good	CBFB-MYH11	Good	NA		7+3+3	MUD	Rel 2	14.2	Recurred/Progressed	26.3	DECEASED
TCGA-AB-2816-03	F	57	M4	90	87.5	46,XX[20]	Normal Karyotype	Intermediate	Normal Karyotype	Intermediate	6		7+3+3+PSC	0	0	5.1	Recurred/Progressed	7.5	DECEASED
TCGA-AB-2817-03	M	63	M2	57	77.3	45,XY,-7, t(9;22)(q34;q11.20) [19]/46,XY[1]	BCR-ABL1	Poor	BCR-ABL1	Poor	12		7+3	sib Allo	refr dz	9.3	DiseaseFree	9.3	DECEASED
TCGA-AB-2818-03	F	62	M2	46	75.2	46,XX[19]/46,XX,add(7)(p?22)[1]	Normal Karyotype	Intermediate	Normal Karyotype	Intermediate	8		7+3	0	0	6.9	Recurred/Progressed	10.2	DECEASED
TCGA-AB-2819-03	F	52	M2	67	4.1	46,XX,t(8;21)(q22;q22)[17]/46,XX[3]	RUNX1-RUNX1T1	Good	RUNX1-RUNX1T1	Good	10		7+3+3	0	0	95.6	DiseaseFree	95.6	LIVING
TCGA-AB-2820-03	M	76	M0	74	14.5	53~56,XY,+1,del(2)(q33q34),+8,+10,+11x2,+13x1-2,+14,del(17)(p11.2),+19,add(21)(q22),+22[cp20]	Complex Cytogenetics	Poor	Complex Cytogenetics	Poor	13		7+3	0	0	0.3	DiseaseFree	0.3	DECEASED
TCGA-AB-2821-03	M	64	M1	60	1.2	47,XY,+8 [10]/46,XY [10]	Intermediate Risk Cytogenetic Abnormality	Intermediate	Intermediate Risk Cytogenetic Abnormality	Intermediate	12		7+3	sib Allo	CR 1	27.4	DiseaseFree	27.4	DECEASED
TCGA-AB-2822-03	M	65	M0	99	2.9	47,XY,+8 [20]	Intermediate Risk Cytogenetic Abnormality	Intermediate	Intermediate Risk Cytogenetic Abnormality	Intermediate	17		7+3	sib Allo, sib Allo	CR 1, xxxxx	32.3	DiseaseFree	32.3	DECEASED
TCGA-AB-2824-03	M	44	M5	74	8.8	46, XY[20]	Normal Karyotype	Intermediate	Normal Karyotype	Intermediate	5		7+3+3	0	0	0.3	DiseaseFree	0.3	DECEASED
TCGA-AB-2825-03	F	31	M5	83	137.2	46, XX[20]	Normal Karyotype	Intermediate	Normal Karyotype	Intermediate	3		7+3+3	Auto	CR 1	6.4	Recurred/Progressed	7.5	DECEASED
TCGA-AB-2826-03	F	64	M4	72	131.5	46, XX[20]	Normal Karyotype	Intermediate	Normal Karyotype	Intermediate	5		7+3	0	0	12.1	Recurred/Progressed	24.1	DECEASED
TCGA-AB-2827-03	M	33	M2	33	2.8	46,XY[18]/46,XY,del(9)(q21q33)[1]/46,XY,del(20)(q?12)[1]	Normal Karyotype	Intermediate	Normal Karyotype	Intermediate	8		7+3+3+PSC	Auto, MUD	CR 1, Rel 1	5.7	Recurred/Progressed	8.8	DECEASED
TCGA-AB-2828-03	M	55	M4	35	22.2	46,XY,t(2;4)(q34;q21)inv(16)(p13q22) [20]	CBFB-MYH11	Good	CBFB-MYH11	Good	9		7+3+3	0	0	99.9	DiseaseFree	99.9	LIVING
TCGA-AB-2830-03	F	64	M4	85	2.9	47,XX,i(11)(q10)[18]/46,XX [2]	Intermediate Risk Cytogenetic Abnormality	Intermediate	Intermediate Risk Cytogenetic Abnormality	Intermediate	14		Decitabine	0	0	8.1	DiseaseFree	8.1	DECEASED
TCGA-AB-2831-03	M	59	M0	61	1.4	46, XY[20]	Normal Karyotype	Intermediate	Normal Karyotype	Intermediate	2		7+3+3	Auto	CR 1	17.2	Recurred/Progressed	20.2	DECEASED
TCGA-AB-2832-03	F	59	M5	95	12.1	45,X,-X[21]/46,XX[9]	Intermediate Risk Cytogenetic Abnormality	Intermediate	MLL translocation, poor risk	Poor	8		7+3+3	0	0	11.4	Recurred/Progressed	11.8	DECEASED
TCGA-AB-2833-03	M	77	M4	80	40.4	46, XY[18]	Normal Karyotype	Intermediate	Normal Karyotype	Intermediate	8		7+3	0	0	9.3	Recurred/Progressed	15.8	DECEASED
TCGA-AB-2834-03	M	33	M4	71	25.9	46,XY,t(11;19)(q23;p13)[17]/46,XY,t(11;19)(q23;p13),inv(12)(p12p13)[3]	MLL translocation, poor risk	Poor	MLL translocation, poor risk	Poor	1		7+3+3	0	0	7.7	DiseaseFree	7.7	DECEASED
TCGA-AB-2835-03	M	48	M5	83	116.2	46, XY[20]	Normal Karyotype	Intermediate	Normal Karyotype	Intermediate	3		7+3+3	0	0	77.3	DiseaseFree	77.3	LIVING
TCGA-AB-2836-03	M	35	M4	90	52.9	46, XY[20]	Normal Karyotype	Intermediate	Normal Karyotype	Poor	4		7+3	0	0	17	Recurred/Progressed	17	DECEASED
TCGA-AB-2837-03	F	66	M5	90	111.8	46, XX[20]	Normal Karyotype	Intermediate	Normal Karyotype	Intermediate	1		7+3	0	0	0.7	DiseaseFree	0.7	DECEASED
TCGA-AB-2838-03	M	67	M2	50	2.1	46,XY,del(5)(q11.2q31),-7,+8,+11,add(11)(q23),der(16;17)(q10;q10)[18]/51,idem,+1,+5,+8,+10,+21 [2]	Complex Cytogenetics	Poor	Complex Cytogenetics	Poor	15		7+3	0	0	10.3	Recurred/Progressed	12.4	DECEASED
TCGA-AB-2839-03	F	51	M2	64	42.1	46, XX[20]	Normal Karyotype	Intermediate	Normal Karyotype	Intermediate	18		7+3+3	sib Allo	refr post relapse 1	10.2	Recurred/Progressed	16.3	DECEASED
TCGA-AB-2842-03	M	64	M4	95	2.3	46,XY,del(11)(p12)[2]/46,XY[18]	Intermediate Risk Cytogenetic Abnormality	Intermediate	MLL translocation, poor risk	Poor	1		no treatment	0	0	0.3	DiseaseFree	0.3	DECEASED
TCGA-AB-2843-03	M	77	M6	75	2.6	46,XY,del(20)(q11.2)[23]/92,XXYY,del(20)(q11.2)x2[2]/46,XY[3]	Intermediate Risk Cytogenetic Abnormality	Intermediate	Intermediate Risk Cytogenetic Abnormality	Intermediate	10		7+3	0	0	3.7	Recurred/Progressed	6.3	DECEASED
TCGA-AB-2844-03	M	63	M2	80	17	46,XY,t(11;19)(q23;p13)[20]	MLL translocation, poor risk	Poor	MLL translocation, poor risk	Poor	13		Decitabine	0	0	3.9	DiseaseFree	3.9	DECEASED
TCGA-AB-2845-03	F	37	M2	52	18.7	46, XX[20]	Normal Karyotype	Intermediate	Normal Karyotype	Intermediate	6		7+3+3	Auto	CR 1	8.5	Recurred/Progressed	9.3	DECEASED
TCGA-AB-2846-03	F	57	M4	61	13.6	46,XX,inv(16)(p13q22)[20]	CBFB-MYH11	Good	CBFB-MYH11	Good	14		7+3	MUD	CR 2	10.8	Recurred/Progressed	45.8	DECEASED
TCGA-AB-2847-03	M	53	M1	72	2.7	46,XY,del(7)(q21q36)[18]/46,XY[2]	Poor Risk Cytogenetic Abnormality	Poor	Poor Risk Cytogenetic Abnormality	Poor	6		7+3+3	MUD	CR 1	19.3	Recurred/Progressed	52.7	DECEASED
TCGA-AB-2848-03	M	62	M4	65	118.8	46, XY[20]	Normal Karyotype	Intermediate	Normal Karyotype	Intermediate	1		7+3+Genasense	sib Allo	CR 1	13.4	Recurred/Progressed	14.5	DECEASED
TCGA-AB-2849-03	M	39	M0	83	5	47,XY,del(5)(q22q33),t(10;11)(p13~p15;q22~23),i(17)(q10)[3]/46,XY[17]	Complex Cytogenetics	Poor	Complex Cytogenetics	Poor	22		7+3+3	MUD	CR 1	95.5	DiseaseFree	95.5	LIVING
TCGA-AB-2851-03	F	66	M5	32	78.5	46, XX[20]	Normal Karyotype	Intermediate	Normal Karyotype	Intermediate	7		Decitabine	0	0	5.9	Recurred/Progressed	7.7	DECEASED
TCGA-AB-2853-03	M	51	M1	85	103.6	46,XY[20]	Normal Karyotype	Intermediate	Normal Karyotype	Intermediate	7		7+3+3+PSC	0	0	3.1	DiseaseFree	3.1	DECEASED
TCGA-AB-2854-03	F	51	M4	73	2.9	45,Xc,t(5;21)(q31;q22)[18]/45,idem,t(1;6)(?q21;p23)[1]/45,Xc[1]	Intermediate Risk Cytogenetic Abnormality	Intermediate	Intermediate Risk Cytogenetic Abnormality	Intermediate	9		7+3+3	Auto	CR 1	8	Recurred/Progressed	11.1	DECEASED
TCGA-AB-2855-03	M	18	M1	86	41.5	48,XY,+4,t(10;11)(p13;q21),del(12)(p11.2),+19[6]/48idem,-17,+i(17)(q10)[14]	Complex Cytogenetics	Poor	Complex Cytogenetics	Poor	4		7+3+3	MUD	refr dz	6.7	Recurred/Progressed	7.2	DECEASED
TCGA-AB-2856-03	M	63	M4	82	76.7	46,XY[20]	Normal Karyotype	Intermediate	NUP98 Translocation	Poor	NA		7+3+Genasense	0	0	5.3	DiseaseFree	5.3	DECEASED
TCGA-AB-2857-03	M	54	M6	30	2.3	42,XY,-5,-7,add(12)(p13),t(14;15)(q10;q10),der(17)t(5;17)(p13;p11.2),-18[6]/40,idem,-11,-add(12)(p13),der(12)t(?;12)(?;p13),-19[6]/41,idem,-der(17)[3]/41,idem,-der(17),+mar1,+mar[3]/41,idem,der(1)der(1)(p12)add(1)(p12),+der(1)(q21)add(1)(q21),-3,-8[2]	Complex Cytogenetics	Poor	Complex Cytogenetics	Poor	9		7+3+3	MUD	CR 1	6.5	Recurred/Progressed	10	DECEASED
TCGA-AB-2858-03	F	75	M2	48	8.3	46,XX,t(8;21)[15]/46,idem,del(9)(q12q22)[5]	RUNX1-RUNX1T1	Good	RUNX1-RUNX1T1	Good	10		7+3	0	0	18.2	Recurred/Progressed	19.2	DECEASED
TCGA-AB-2860-03	F	60	M7	58	0.8	44,XX,t(4;11)(q21;q23),-5,-7,add(12)(q24),add(18)(q23),del(20)(q12)[3]/43,XX,del(3)(p12),der(3)t(3;3)(p21;q2?7),psu dic(5;7)(q13;p22),-10,-15,-17,add(18)(p11.2),-21,+22,+mar[cp14]/46,XX[3]	Complex Cytogenetics	Poor	Complex Cytogenetics	Poor	8		7+3	sib Allo	CR 1	12	Recurred/Progressed	13.6	DECEASED
TCGA-AB-2861-03	M	76	M5	78	4	47,XY+8 [15]/48,XY+8+8[4]/46,XY[1]	Poor Risk Cytogenetic Abnormality	Poor	Poor Risk Cytogenetic Abnormality	Poor	16		low dose Ara C	0	0	0.6	DiseaseFree	0.6	DECEASED
TCGA-AB-2863-03	M	63	M1	81	46.4	48,XY,+8,+8[16]/46,XY[4]	Poor Risk Cytogenetic Abnormality	Poor	Poor Risk Cytogenetic Abnormality	Poor	16		7+3	0	0	1.2	DiseaseFree	1.2	DECEASED
TCGA-AB-2866-03	M	67	M1	89	30.8	46,XY[20]	Normal Karyotype	Intermediate	Normal Karyotype	Intermediate	1		7+3	0	0	4.5	Recurred/Progressed	5.5	DECEASED
TCGA-AB-2867-03	F	66	M2	70	3.4	46,XX[20]	Normal Karyotype	Intermediate	Normal Karyotype	Intermediate	9		7+3	0	0	5.2	DiseaseFree	5.2	DECEASED
TCGA-AB-2868-03	M	77	M7	47	1.9	46,XY,-5,+8,del(9)(q22),add(10)(q26),der(15;19)(q10;q10),add(17)(p11.2),-20,-21,add(21)(p11),add(22)(q13),+3mar[20]	Complex Cytogenetics	Poor	Complex Cytogenetics	Poor	15		no treatment	0	0	4.5	DiseaseFree	4.5	DECEASED
TCGA-AB-2869-03	F	64	M2	80	2.6	46, XX[20]	Normal Karyotype	Intermediate	Normal Karyotype	Intermediate	10		7+3	0	0	15.6	Recurred/Progressed	27.1	LIVING
TCGA-AB-2870-03	M	76	M1	73	34	46,XY,inv(16)(p13q22)[9]/46,XY[10]	CBFB-MYH11	Good	CBFB-MYH11	Good	8		7+3	0	0	4.5	NA	4.5	DECEASED
TCGA-AB-2871-03	M	51	M1	62	1.5	46, XY[20]	Normal Karyotype	Intermediate	Normal Karyotype	Intermediate	15		7+3, dauna	sib Allo	CR 2	13.9	Recurred/Progressed	22.6	LIVING
TCGA-AB-2873-03	F	51	M5	57	14.9	46, XX[20]	Normal Karyotype	Intermediate	Normal Karyotype	Intermediate	2		7+3	0	0	32.7	Recurred/Progressed	32.7	LIVING
TCGA-AB-2874-03	M	59	M2	70	11.5	45,XY,-7[20]	Poor Risk Cytogenetic Abnormality	Poor	Poor Risk Cytogenetic Abnormality	Poor	14		7+3+3	MUD	CR 1	35.2	DiseaseFree	35.2	LIVING
TCGA-AB-2875-03	M	43	M2	40	4.3	45,X,-Y,t(8;21)(q22;q22)[19]/46,XY[1]	RUNX1-RUNX1T1	Good	RUNX1-RUNX1T1	Good	10		7+3+3	0	0	27.7	DiseaseFree	27.7	LIVING
TCGA-AB-2876-03	F	45	M2	56	29.4	46,XX,1~50dmin[12]/46,idem,der(6)t(6;?)(q22;?)[2]/46,XX[6]	Poor Risk Cytogenetic Abnormality	Poor	Poor Risk Cytogenetic Abnormality	Poor	8		7+3	MUD	CR 1	59	DiseaseFree	59	LIVING
TCGA-AB-2877-03	F	60	M1	86	11.5	46,XX,9qh+[20]	Normal Karyotype	Intermediate	Normal Karyotype	Intermediate	21		7+3	sib Allo	CR 1	41.4	DiseaseFree	41.4	LIVING
TCGA-AB-2878-03	F	47	M2	37	12	39~47,XX,del(5)(q13q33),-7,der(8)t(8;?8;8)(p23;?p11.2p23;q11.2),der(14)t(1;14)(p12;p11.2)der(1)t(7;16)(p15;q22),+2mar[cp19]	Complex Cytogenetics	Poor	Complex Cytogenetics	Poor	13		7+3	Haplo	Refr dz	12.2	DiseaseFree	12.2	DECEASED
TCGA-AB-2879-03	F	68	M1	90	59.9	46, XX[20]	Normal Karyotype	Intermediate	Normal Karyotype	Intermediate	5		7+3	0	0	4.3	Recurred/Progressed	31.9	LIVING
TCGA-AB-2880-03	M	24	M1	77	223.8	46, XY[20]	Normal Karyotype	Intermediate	Normal Karyotype	Intermediate	2		7+3+3	sib Allo	CR 2	9.8	Recurred/Progressed	20.5	DECEASED
TCGA-AB-2881-03	F	48	M1	75	33.2	46,XX,inv(16)(p13q22)[19]/46,XX[1]	CBFB-MYH11	Good	CBFB-MYH11	Good	7		7+3, IT	MUD	CR 3	8.8	Recurred/Progressed	29.7	LIVING
TCGA-AB-2882-03	F	73	M2	37	1.7	45,XX,-7[12]/46,XX[8]	Poor Risk Cytogenetic Abnormality	Poor	Poor Risk Cytogenetic Abnormality	Poor	15		Decitabine	0	0	11	DiseaseFree	11	DECEASED
TCGA-AB-2883-03	M	60	M5	94	6.7	52~54,XY,+2,+4,+6,+8,del(11)(q23),+19,+19,+21[17]/46,XY[3]	MLL translocation, poor risk	Poor	MLL translocation, poor risk	Poor	1		7+3	sib Allo	CR 1	47.2	DiseaseFree	47.2	LIVING
TCGA-AB-2884-03	F	44	M1	86	13.5	46, XX[19]	Normal Karyotype	Intermediate	Normal Karyotype	Intermediate	6		7+3+3	Auto, MUD	CR 1, Rel 2	13.8	Recurred/Progressed	24.8	DECEASED
TCGA-AB-2885-03	M	71	M0	97	5.4	43,XY-3,del(5)(q12q33),-7,der(10)t(10;11)(q26;q13),-12,-18,+2mar[20]	Complex Cytogenetics	Poor	Complex Cytogenetics	Poor	13		Decitabine then 7+3	0	0	4.8	Recurred/Progressed	7	DECEASED
TCGA-AB-2886-03	M	25	M2	72	11	45,X,-Y,t(8;21)(q22;q22)[13]/45,idem,del(9)(q22;q32)[7]	RUNX1-RUNX1T1	Good	RUNX1-RUNX1T1	Good	12		7+3+3	0	0	29.4	DiseaseFree	29.4	LIVING
TCGA-AB-2887-03	F	60	M1	87	46.5	46,XX,del(7)(q11.2)[20]	Poor Risk Cytogenetic Abnormality	Poor	Poor Risk Cytogenetic Abnormality	Poor	12		7+3	sib Allo	CR 1	4.9	Recurred/Progressed	17.4	DECEASED
TCGA-AB-2888-03	M	57	M4	40	4.9	Outside hospital with inv(16)	CBFB-MYH11	Good	CBFB-MYH11	Good	7		7+3	0	0	33.5	DiseaseFree	33.5	LIVING
TCGA-AB-2889-03	F	55	M4	52	30.9	46,XY,inv(16)(p13;q22)[20]	CBFB-MYH11	Good	CBFB-MYH11	Good	2		7+3+3	sib Allo	CR 2	28.4	Recurred/Progressed	34.3	LIVING
TCGA-AB-2890-03	M	69	M0	60	6.1	47,XY,+9[10]/46,XY[10]	Intermediate Risk Cytogenetic Abnormality	Intermediate	Intermediate Risk Cytogenetic Abnormality	Intermediate	7		Revlimid	0	0	0.5	DiseaseFree	0.5	DECEASED
TCGA-AB-2891-03	M	42	M1	68	10.7	45,XY,der(7)(t:7;12)(p11.1;p11.2),-12,-13,+mar[19]/46,XY[1]	Complex Cytogenetics	Poor	Complex Cytogenetics	Poor	14		7+3+3	Auto, MUD	CR 1, pers dz p/Rel 2	14.9	Recurred/Progressed	21.5	DECEASED
TCGA-AB-2892-03	F	42	M4	40	37.9	46,XX,inv(16)(p13q22)[15]/46,XX[2]	CBFB-MYH11	Good	CBFB-MYH11	Good	2		7+3	MUD, MUD, MUD	Rel 1, CR2, CR2	9.8	Recurred/Progressed	59.3	LIVING
TCGA-AB-2893-03	M	45	M5	95	5.1	46,XY,t(6;11)(q27;q23)[15]	MLL translocation, poor risk	Poor	MLL translocation, poor risk	Poor	0		7+3	sib Allo	CR 1	6.6	DiseaseFree	6.6	DECEASED
TCGA-AB-2894-03	F	50	M5	81	6.7	45,XX,-7,t(9;11)(p22;q23)[19]/46,XX[1]	MLL translocation, t(9;11)	Poor	MLL translocation, t(9;11)	Intermediate	3		7+3+3	Auto	CR 1	5.6	DiseaseFree	5.6	DECEASED
TCGA-AB-2896-03	F	21	M5	90	93	46,XX[15]	Normal Karyotype	Intermediate	Normal Karyotype	Intermediate	3		7+3	MUD	Refr dz	7.5	DiseaseFree	7.5	DECEASED
TCGA-AB-2898-03	F	69	M1	42	10.1	47,XX+8 [20]	Intermediate Risk Cytogenetic Abnormality	Intermediate	Intermediate Risk Cytogenetic Abnormality	Intermediate	12		Revlmd then Decitbne,7+3,5+2	sib Allo	CR 1	36.1	DiseaseFree	36.1	LIVING
TCGA-AB-2899-03	F	76	M4	37	2.7	46,XX+13,21[cp17]/46,XX[3]	Intermediate Risk Cytogenetic Abnormality	Intermediate	Intermediate Risk Cytogenetic Abnormality	Intermediate	13		Decitabine	0	0	17.3	Recurred/Progressed	22.3	DECEASED
TCGA-AB-2900-03	M	70	M1	84	48	46,XY[20]	Normal Karyotype	Intermediate	Normal Karyotype	Intermediate	16		CLAM	0	0	4.9	Recurred/Progressed	6.3	DECEASED
TCGA-AB-2901-03	M	27	M1	77	90.4	46,XY,t(9;22)(q34;q11.2[4]/50,idem,+8,+10,+21,+der(22)(t(9;22)(q34;q11.2)[16]	BCR-ABL1	Poor	BCR-ABL1	Poor	6		7+3+3, gleevec	MUD	pers dz post rel 1	3	Recurred/Progressed	10.5	LIVING
TCGA-AB-2903-03	F	76	M1	99	297.4	46,XX[20]	Normal Karyotype	Intermediate	Normal Karyotype	Intermediate	1		7+3	0	0	0.4	DiseaseFree	0.4	DECEASED
TCGA-AB-2904-03	M	65	M0	83	0.9	46~50,XY,-1,del(2),del(5)(q22q33),der(7)t(1;7)(q21;p13),add(7)(p11.1),+8,+add(11),del(12)(p12),del(13)(q22), 15,add(17)(p11.1),-20,+22 {cp20}Complex Cytogenetics , including 5q-,+8,	Complex Cytogenetics	Poor	Complex Cytogenetics	Poor	16		7+3	sib Allo	CR 1	17.1	DiseaseFree	17.1	DECEASED
TCGA-AB-2907-03	M	69	M0	82	1.6	46, XY[20]	Normal Karyotype	Intermediate	Normal Karyotype	Intermediate	14		Revlimid	MUD	refr dz	23.3	Recurred/Progressed	25.5	DECEASED
TCGA-AB-2908-03	M	81	M2	46	1.5	46~49,XY,del(3)(p14),del(5)(p11.2q33),del(17)(q21q21),add(21)(p11.2),+22,mar[cp20]	Complex Cytogenetics	Poor	Complex Cytogenetics	Poor	16		Revlimid	0	0	1.4	Recurred/Progressed	1.4	DECEASED
TCGA-AB-2910-03	F	61	M5	71	34.6	47,XX,+der(5)t(2;5)(p11.2;q11.2)?,t(8;16)(p11.2;p13.3)[19]	Complex Cytogenetics	Poor	Complex Cytogenetics	Poor	12		no treatment	0	0	0	DiseaseFree	0	DECEASED
TCGA-AB-2911-03	F	51	M4	39	50.3	44~46,XX,del(11)(q23),der(19)?t(11;19)(q23;p13.1)[cp11]/44~45,XX,-19[cp4]/46,XX [5]	MLL translocation, poor risk	Poor	MLL translocation, poor risk	Poor	2		7+3	MUD	CR 2	3.7	Recurred/Progressed	61.2	LIVING
TCGA-AB-2912-03	M	63	M4	62	17.9	47,XY,+8[15]/46,+8,-17[3]	Intermediate Risk Cytogenetic Abnormality	Intermediate	Intermediate Risk Cytogenetic Abnormality	Intermediate	19		7+3	sib Allo	CR 1	8.4	DiseaseFree	8.4	DECEASED
TCGA-AB-2913-03	M	61	M0	95	61.6	47,XY,+8 [19]	Intermediate Risk Cytogenetic Abnormality	Intermediate	Intermediate Risk Cytogenetic Abnormality	Intermediate	12		7+3	MUD	CR 2	6.1	Recurred/Progressed	52.6	LIVING
TCGA-AB-2914-03	F	22	M2	55	51.8	46,XX,inv(16)(p13q22)[5]/46,idem,t(3;3)(p13;q?28)[5]/46,XX[6]	CBFB-MYH11	Good	CBFB-MYH11	Good	14		7+3	0	0	48.3	DiseaseFree	48.3	LIVING
TCGA-AB-2915-03	F	73	M2	32	15.1	46,XX,del(3)(q23q26.2),der(7)t(1:7)(q32;q32),del(10)(q22q25),t(13;16)(q34;p11.2)dup(21)(q22)[cp20]	Complex Cytogenetics	Poor	Complex Cytogenetics	Poor	14		Decitabine	0	0	0.5	DiseaseFree	0.5	DECEASED
TCGA-AB-2916-03	F	49	M4	51	12.4	47,XX+11 [20]	Intermediate Risk Cytogenetic Abnormality	Intermediate	Intermediate Risk Cytogenetic Abnormality	Intermediate	9		7+3+3	sib Allo	CR 1	45.3	DiseaseFree	45.3	LIVING
TCGA-AB-2917-03	F	41	M0	42	47.6	46,XX,i(17)(q10)[1]/45,sl-7[2]/48,sl,+13,+19[3]/46,XX[15]	Complex Cytogenetics	Poor	Complex Cytogenetics	Poor	15		7+3	MUD	refr dz	39	Recurred/Progressed	57.3	LIVING
TCGA-AB-2918-03	F	47	M1	77	80.5	47,XX+8 [20]	Intermediate Risk Cytogenetic Abnormality	Intermediate	NUP98 translocation	Poor	1		7+3+dauno	MUD	CR 1	6	Recurred/Progressed	7.4	DECEASED
TCGA-AB-2919-03	F	54	M1	72	13.1	46, XX[19]	Normal Karyotype	Intermediate	Normal Karyotype	Intermediate	10		7+3	0	0	26.8	DiseaseFree	26.8	LIVING
TCGA-AB-2920-03	M	44	M2	39	34.8	45~46,XY,add(X)(q22)[7],Y[4],der(5)t(5;17)(q13;21)[18],-7[18],+8[17],del(12)(q23)[16],-17[18],add(18)(p11.2)[14][cp18]	Complex Cytogenetics	Poor	Complex Cytogenetics	Poor	10		7+3+3	sib Allo	CR 1	5.2	Recurred/Progressed	11.8	DECEASED
TCGA-AB-2921-03	F	55	M4	69	27.6	46, XX[20]	Normal Karyotype	Intermediate	Normal Karyotype	Intermediate	8		7+3+study drug	sib Allo	CR 1	6.3	Recurred/Progressed	8.1	DECEASED
TCGA-AB-2922-03	M	83	M0	75	77.9	46, XY[20]	Normal Karyotype	Intermediate	Normal Karyotype	Intermediate	11		no treatment	0	0	0.1	DiseaseFree	0.1	DECEASED
TCGA-AB-2923-03	M	78	M4	70	16.8	46, XY[20]	Normal Karyotype	Intermediate	Normal Karyotype	Intermediate	20		Revlimid	0	0	0.6	DiseaseFree	0.6	DECEASED
TCGA-AB-2924-03	M	59	M4	75	29.7	46, XY[20]	Normal Karyotype	Intermediate	Normal Karyotype	Intermediate	10		7+3+study drug	sib Allo	CR 1	26	DiseaseFree	26	LIVING
TCGA-AB-2925-03	M	57	M5	52	99.2	46, XY[20]	Normal Karyotype	Intermediate	Normal Karyotype	Intermediate	16		7+3	0	0	7.8	Recurred/Progressed	7.9	DECEASED
TCGA-AB-2926-03	F	57	M1	91	19.8	47,XX,+8 [20]	Intermediate Risk Cytogenetic Abnormality	Intermediate	Intermediate Risk Cytogenetic Abnormality	Intermediate	14		7+3	Auto	CR 1	13.3	Recurred/Progressed	15.1	DECEASED
TCGA-AB-2927-03	F	88	M1	33	2.9	46, XX[20]	Normal Karyotype	Intermediate	Normal Karyotype	Intermediate	18		Revlimid	0	0	2.4	DiseaseFree	2.4	DECEASED
TCGA-AB-2928-03	F	43	M1	87	171.9	45,XX,-7[20]	Poor Risk Cytogenetic Abnormality	Poor	Poor Risk Cytogenetic Abnormality	Poor	10		7+3+AMD	0	0	4	DiseaseFree	4	DECEASED
TCGA-AB-2929-03	F	71	M0	55	5.6	41~44,X,?i(X)(p10),-7,der(12)t(8;12)(q11.2;p11.2),-8 [cp11]/46,XX[8[	Complex Cytogenetics	Poor	Complex Cytogenetics	Poor	12		Decitabine	0	0	4.6	DiseaseFree	4.6	DECEASED
TCGA-AB-2930-03	F	62	M2	72	27.7	46, XX[20]	Normal Karyotype	Intermediate	NUP98 Translocation	Poor	8		7+3+AMD	MUD	res dz post rel 1	4.8	Recurred/Progressed	7.1	DECEASED
TCGA-AB-2931-03	M	75	M2	76	98.2	46,XY,9qh+[19]	Normal Karyotype	Intermediate	Normal Karyotype	Intermediate	11		no treatment	0	0	0.1	DiseaseFree	0.1	DECEASED
TCGA-AB-2932-03	M	62	M5	85	59.3	46, XY[20]	Normal Karyotype	Intermediate	Normal Karyotype	Intermediate	6		7+3	0	0	42.1	DiseaseFree	42.1	LIVING
TCGA-AB-2933-03	M	58	M4	79	101.3	46,XY,i(17)(q10)[15]/47,XY,idem+13[3]/46,XY[2]	Intermediate Risk Cytogenetic Abnormality	Intermediate	Intermediate Risk Cytogenetic Abnormality	Intermediate	1		7+3+3	0	0	4.6	DiseaseFree	4.6	DECEASED
TCGA-AB-2934-03	M	65	M1	79	67.9	46,XY[15]	Normal Karyotype	Intermediate	Normal Karyotype	Intermediate	8		7+3	MUD	refr dz	2.7	Recurred/Progressed	6.6	LIVING
TCGA-AB-2935-03	M	66	M4	81	2.2	44~47,XY,del(5)(q22q35)[20],-7[14],-8[6],der(12)t(10;12)(p11.2q21)[2],add(14)(p12)[11],-17[13],der(17)t(10;17)(q11.2;p13)[14],-18[7],add(18)(p11.2)[7],-21[10],i(21)(q10)[4],-22[4],+mar[10],+mar1x2[6][cp20]	Complex Cytogenetics	Poor	Complex Cytogenetics	Poor	9		7+3	0	0	1.6	DiseaseFree	1.6	DECEASED
TCGA-AB-2937-03	F	35	M1	81	42.8	46,XX,t(8;21)(q22;q22)[20]	RUNX1-RUNX1T1	Good	RUNX1-RUNX1T1	Good	12		7+3	0	0	4.6	Recurred/Progressed	8	DECEASED
TCGA-AB-2938-03	M	76	M7	33	3.6	45,X,-Y[3]/46,XY [17]	Normal Karyotype	Intermediate	Normal Karyotype	Intermediate	17		Decitabine	0	0	7.2	Recurred/Progressed	9.9	DECEASED
TCGA-AB-2939-03	M	72	M1	88	37.5	37~49,XY,+Y,der(1)add(1)(p13)del(1)(q21q25),-5,der(7)inv(7)(p15q11.2)?inv(7)(q22q32),+17,add(17)(p13),+21,+mar[cp20]	Complex Cytogenetics	Poor	Complex Cytogenetics	Poor	12		7+3	MUD	0	36.9	DiseaseFree	36.9	LIVING
TCGA-AB-2940-03	M	35	M2	34	33.5	47,XY,+21 [6]/46,XY[13]	Intermediate Risk Cytogenetic Abnormality	Intermediate	Intermediate Risk Cytogenetic Abnormality	Intermediate	3		7+3+3	MUD, MUD	CR 2, CR 4	14.6	Recurred/Progressed	55.4	DECEASED
TCGA-AB-2942-03	F	67	M4	69	37	46,XX,inv(16)(p13q22)[19]/46,XX[1]	CBFB-MYH11	Good	CBFB-MYH11	Good	2		7+3	0	0	43.5	DiseaseFree	43.5	LIVING
TCGA-AB-2943-03	F	70	M1	32	0.7	46,XX,del(5)(q11.2q33)[1]/48~52,idem,+1,+?del(5)(q15q33),+11,+11,?t(12;22)(p13;q12),-13,-17,+i(22)(q10),+i(22)(q10),+mar[cp19]	Complex Cytogenetics	Poor	Complex Cytogenetics	Poor	11		Decitabine	0	0	4.2	DiseaseFree	4.2	DECEASED
TCGA-AB-2944-03	M	48	M0	92	111	45,XX-7[5]-only 5 metaphases	Poor Risk Cytogenetic Abnormality	Poor	Poor Risk Cytogenetic Abnormality	Poor	NA		7+3+study drug	0	0	2.4	DiseaseFree	2.4	DECEASED
TCGA-AB-2945-03	F	65	M4	90	48.5	46~47,XX,+i(4)(q10)[12],-8[5],10[3][cp20]	Complex Cytogenetics	Poor	Complex Cytogenetics	Poor	12		7+3	sib Allo	CR 2	1.9	Recurred/Progressed	7.8	DECEASED
TCGA-AB-2947-03	M	52	M4	75	298.4	46,XY[20]	Normal Karyotype	Intermediate	Normal Karyotype	Intermediate	3		7+3+study drug	0	0	25.9	DiseaseFree	25.9	LIVING
TCGA-AB-2948-03	M	67	M4	30	26.1	46,XY[13]	Normal Karyotype	Intermediate	Normal Karyotype	Intermediate	2		Revlimid	0	0	18.1	DiseaseFree	18.1	DECEASED
TCGA-AB-2949-03	M	58	M0	59	47.2	47,XY,+22[10]/47,XY,+8[7]/45,XY,del(3)(p21),del(4)(p12p15),-7,?dup(7)(q11.2q36)[3]	Complex Cytogenetics	Poor	Complex Cytogenetics	Poor	15		7+3+3	MUD	CR 1	32.6	DiseaseFree	32.6	LIVING
TCGA-AB-2950-03	F	34	M2	57	14.3	45,X,-X,t(8;21)(q22;q22)[20]	RUNX1-RUNX1T1	Good	RUNX1-RUNX1T1	Good	9		7+3+3	0	0	40.3	DiseaseFree	40.3	LIVING
TCGA-AB-2952-03	F	60	M1	62	16	44~47,XX,t(1;15)(q32;q26)[14],del(5)(q13q33)[19],-7[20],+8[7],del(12)(p11.2p11.2)[15],del(17)(q21)[8],der(22)t(1;22)(p13;p11.2)[20],+mar[13][cp20]	Complex Cytogenetics	Poor	Complex Cytogenetics	Poor	14		7+3	0	0	1.9	DiseaseFree	1.9	DECEASED
TCGA-AB-2954-03	F	55	M4	54	114.5	46,XX,del(16)(q22)[16]/47,XX,del(16)(q22),+22[8]/47,XX,+22[2]/46,XX[4]	CBFB-MYH11	Good	CBFB-MYH11	Good	1		7+3+3	0	0	68.3	DiseaseFree	68.3	LIVING
TCGA-AB-2955-03	F	56	M2	60	202.7	46,XX[20]	Normal Karyotype	Intermediate	Normal Karyotype	Intermediate	12		7+3+3	Auto, MUD	CR 1, CR 2	9.6	Recurred/Progressed	16.4	DECEASED
TCGA-AB-2956-03	M	61	M5	89	8.4	46,XY,t(9;11)(p22;q23)[7]/47,XY,t(9;11)(p22;q23)[7]/46,XY[4]	MLL translocation, t(9;11)	Intermediate	MLL translocation, t(9;11)	Intermediate	3		CLAM	0	0	3.2	Recurred/Progressed	5.7	DECEASED
TCGA-AB-2957-03	M	31	M4	82	132.7	46,XY,inv(16)(p13q22)[20]	CBFB-MYH11	Good	CBFB-MYH11	Good	2		7+3+3	0	0	20.1	NA	20.1	LIVING
TCGA-AB-2959-03	M	71	M0	90	1	47,XY,+13[5]/46,XY[15]	Intermediate Risk Cytogenetic Abnormality	Intermediate	Intermediate Risk Cytogenetic Abnormality	Intermediate	23		Revlimid	0	0	13.4	Recurred/Progressed	15.4	DECEASED
TCGA-AB-2963-03	M	56	M1	90	30.5	46, XY[20]	Normal Karyotype	Intermediate	Normal Karyotype	Intermediate	15		7+3+3+PSC	Auto, MUD	CR 1, no count recov	53.9	DiseaseFree	53.9	DECEASED
TCGA-AB-2964-03	F	57	M1	64	2.5	46, XX[19]	Normal Karyotype	Intermediate	Normal Karyotype	Intermediate	14		7+3	0	0	59.5	DiseaseFree	59.5	LIVING
TCGA-AB-2965-03	M	60	M4	89	67.5	46, XY[15]	Normal Karyotype	Intermediate	Normal Karyotype	Intermediate	10		7+3	sib Allo	CR 1	9.9	Recurred/Progressed	11.3	DECEASED
TCGA-AB-2966-03	F	57	M2	43	3.1	46, XX[15]	Normal Karyotype	Intermediate	Normal Karyotype	Intermediate	12		7+3	MUD	CR 1	8.6	Recurred/Progressed	28.4	DECEASED
TCGA-AB-2967-03	M	58	M4	58	19.9	46, XY[18]	Normal Karyotype	Intermediate	Normal Karyotype	Intermediate	10		7+3+3	Auto	CR 1	56.5	DiseaseFree	56.5	LIVING
TCGA-AB-2968-03	M	79	M4	58	18.5	46,XY[20]	Normal Karyotype	Intermediate	Normal Karyotype	Intermediate	12		Revlimid	0	0	14.6	DiseaseFree	14.6	DECEASED
TCGA-AB-2969-03	M	55	M5	97	72.6	46, XY[15]	Normal Karyotype	Intermediate	Normal Karyotype	Intermediate	8		7+3	sib Allo	CR 2	16.6	Recurred/Progressed	62.3	LIVING
TCGA-AB-2970-03	F	34	M4	71	19.6	46, XX[20]	Normal Karyotype	Intermediate	Normal Karyotype	Intermediate	6		7+3, IT	MUD	Refr dz	8.3	Recurred/Progressed	10.7	DECEASED
TCGA-AB-2971-03	F	76	M4	91	5	46,XX[20]	Normal Karyotype	Intermediate	Normal Karyotype	Intermediate	9		7+3	0	0	17	Recurred/Progressed	25.8	DECEASED
TCGA-AB-2972-03	F	82	M2	53	1.4	46, XX[20]	Normal Karyotype	Intermediate	Normal Karyotype	Intermediate	21		Decitabine	0	0	1.5	DiseaseFree	1.5	DECEASED
TCGA-AB-2973-03	F	67	M4	75	15.2	46, XX[16]	Normal Karyotype	Intermediate	Normal Karyotype	Intermediate	4		7+3	0	0	12	Recurred/Progressed	20.5	DECEASED
TCGA-AB-2974-03	F	67	M5	85	45.3	46, XX[20]	Normal Karyotype	Intermediate	Normal Karyotype	Intermediate	6		Revlimid	0	0	2.5	DiseaseFree	2.5	DECEASED
TCGA-AB-2975-03	M	54	M2	67	45	46,XY[19]	Normal Karyotype	Intermediate	Normal Karyotype	Intermediate	2		Cytarabine only	MUD	CR 3	8.5	Recurred/Progressed	34	DECEASED
TCGA-AB-2976-03	M	53	M1	86	88.1	46,XY[20]	Normal Karyotype	Intermediate	Normal Karyotype	Intermediate	16		7+3+3	sib Allo	CR 2	7.7	Recurred/Progressed	30	DECEASED
TCGA-AB-2977-03	F	71	M2	70	35.9	46, XX[14]	Normal Karyotype	Intermediate	Normal Karyotype	Intermediate	5		Revlimid	0	0	0.8	DiseaseFree	0.8	DECEASED
TCGA-AB-2978-03	F	61	M2	43	9.8	46, XX[20]	Normal Karyotype	Intermediate	Normal Karyotype	Intermediate	15		7+3	MUD	CR 1	35.6	Recurred/Progressed	44.8	LIVING
TCGA-AB-2979-03	F	30	M1	86	22.9	46, XX[20]	Normal Karyotype	Intermediate	Normal Karyotype	Intermediate	7		7+3+3	Auto	CR 1	47	DiseaseFree	47	LIVING
TCGA-AB-2981-03	F	35	M5	87	72.1	46, XX[20]	Normal Karyotype	Intermediate	Normal Karyotype	Intermediate	5		7+3, IT	MUD	CR 1	44.4	DiseaseFree	44.4	LIVING
TCGA-AB-2983-03	M	45	M0	75	2.3	46,XY[20]	Normal Karyotype	Intermediate	Normal Karyotype	Intermediate	12		7+3	MUD	Rel 1	3.8	Recurred/Progressed	11.2	DECEASED
TCGA-AB-2984-03	M	38	M1	86	39.8	46,XY[20]	Normal Karyotype	Intermediate	Normal Karyotype	Intermediate	10		7+3	0	0	71.3	DiseaseFree	71.3	LIVING
TCGA-AB-2985-03	F	81	M5	53	12.3	46,XX[20]	Normal Karyotype	Intermediate	MLL translocation, poor risk	Poor	4		Revlimid	0	0	9.2	DiseaseFree	9.2	DECEASED
TCGA-AB-2986-03	F	31	M2	63	12.6	46, XX[20]	Normal Karyotype	Intermediate	Normal Karyotype	Intermediate	12		7+3+3	sib Allo	CR 1	6.6	DiseaseFree	6.6	DECEASED
TCGA-AB-2987-03	F	75	M5	41	7.3	46,XX[18]	Normal Karyotype	Intermediate	Normal Karyotype	Intermediate	7		Revlimid	0	0	5.3	Recurred/Progressed	6.3	DECEASED
TCGA-AB-2988-03	F	67	M1	76	45.6	46, XX[20]	Normal Karyotype	Intermediate	Normal Karyotype	Intermediate	13		hydrea, didn't get add'l chemo	0	0	0.8	DiseaseFree	0.8	DECEASED
TCGA-AB-2989-03	M	29	M2	45	2.2	46,XY,15pstk+[20]	Normal Karyotype	Intermediate	Normal Karyotype	Intermediate	11		7+3+3	Auto, sib Allo	CR 1, Refr post Rel 1	8.9	Recurred/Progressed	11.9	DECEASED
TCGA-AB-2990-03	M	51	M1	85	63.7	46, XY[20]	Normal Karyotype	Intermediate	Normal Karyotype	Intermediate	8		7+3+3	Auto, sib Allo	CR 1, xxxxx	34.1	Recurred/Progressed	42.1	LIVING
TCGA-AB-2992-03	F	32	M1	94	5.1	46, XX[20]	Normal Karyotype	Intermediate	Normal Karyotype	Intermediate	8		7+3	MUD, MUD	CR2, CR>4	11.9	Recurred/Progressed	56.3	DECEASED
TCGA-AB-2993-03	F	57	M1	100	102.5	46,XX[20]	Normal Karyotype	Intermediate	Normal Karyotype	Intermediate	12		7+3+3	Auto, sib Allo	CR 1, Rel 1	11.1	Recurred/Progressed	24.6	DECEASED
TCGA-AB-2995-03	M	63	M2	35	0.6	46,XY[20]	Normal Karyotype	Intermediate	Normal Karyotype	Intermediate	5		7+3	sib Allo	CR 1	69.7	Recurred/Progressed	73.6	LIVING
TCGA-AB-2996-03	M	75	M2	63	2.5	46, XY[20]	Normal Karyotype	Intermediate	Normal Karyotype	Intermediate	12		Decitabine	0	0	73	DiseaseFree	73	LIVING
TCGA-AB-3000-03	M	25	M2	56	98.8	46, XY[20]	Normal Karyotype	Intermediate	Normal Karyotype	Intermediate	3		7+3	MUD	CR 1	67.7	DiseaseFree	67.7	LIVING
TCGA-AB-3002-03	M	68	M2	64	5.5	46, XY[20]	Normal Karyotype	Intermediate	Normal Karyotype	Intermediate	22		7+3+Genasense	0	0	26.2	Recurred/Progressed	46.8	DECEASED
TCGA-AB-3005-03	M	45	M5	81	1.6	46,XY[20]	Normal Karyotype	Intermediate	MLL translocation, poor risk	Poor	14		7+3+3	Auto	CR 1	100.5	DiseaseFree	100.5	LIVING
TCGA-AB-3006-03	M	61	M1	49	2.9	46,XY[20]	Normal Karyotype	Intermediate	Normal Karyotype	Intermediate	14		Decitabine	0	0	12	Recurred/Progressed	15.5	DECEASED
TCGA-AB-3008-03	M	22	M1	71	1.2	46,XY[30]	Normal Karyotype	Intermediate	Normal Karyotype	Intermediate	3		7+3+3	MUD, MUD	CR1, CR3	7.7	Recurred/Progressed	27	DECEASED
TCGA-AB-3009-03	M	23	M4	51	27.1	46,XY[20]	Normal Karyotype	Intermediate	Normal Karyotype	Intermediate	34		7+3+3	Auto, sib Allo	CR 1, CR 2	7.7	Recurred/Progressed	19	DECEASED
TCGA-AB-3011-03	F	21	M1	91	8.2	46, XX[20]	Normal Karyotype	Intermediate	Normal Karyotype	Intermediate	6		7+3+3	sib Allo	refr dz post induction	81.9	DiseaseFree	81.9	LIVING
